# Supplementary material for: Performance Assessment of Four Chimeric Trypanosoma cruzi Antigens Based on Antigen-Antibody Detection for Diagnosis of Chronic Chagas Disease
Source: PLoS One. 2016 Aug 12;11(8):e0161100. doi: 10.1371/journal.pone.0161100 (PMC4982698; doi:10.1371/journal.pone.0161100)
Supplement: S1 Table — (XLSX) [file pone.0161100.s001.XLSX]

## Sheet: Circular Dichrorism Data
IBMP-8.1					IBMP-8.2					IBMP-8.3					IBMP-8.4
Wave-lenght	CAR	PHO	MES		Wave-lenght	CAR	PHO	MES		Wave-lenght	CAR	PHO	MES		Wave-lenght	CAR	PHO	MES
260	0.263287	0.351223	0.516796		260	0.754437	0.744152	0.329998		260	0.698849	0.383374	0.397015		260	0.536869	0.287365	0.490948
259	0.144018	0.460958	0.560629		259	0.593176	0.796773	0.241338		259	0.567556	0.413488	0.442876		259	0.452093	0.215307	0.257131
258	0.138204	0.305791	0.48287		258	0.526571	0.722936	0.321432		258	0.29981	0.398397	0.247991		258	0.460394	0.401678	0.127706
257	0.245775	0.312028	0.385682		257	0.555253	0.814073	0.389055		257	0.431581	0.309984	0.269182		257	0.606157	0.2231	0.080735
256	0.289228	0.248853	0.270292		256	0.599439	0.550977	0.378538		256	0.364759	0.317029	0.254316		256	0.492635	0.250791	0.113279
255	0.158212	0.141473	0.186777		255	0.378626	0.318536	0.277857		255	0.470621	0.259454	0.149622		255	0.433244	0.427789	0.408884
254	0.292236	0.187408	0.089797		254	0.337005	0.48883	0.304458		254	0.453903	0.216735	0.164626		254	0.392654	0.310027	0.185699
253	0.274036	0.27811	0.134204		253	0.344608	0.571018	0.221866		253	0.487461	0.295002	0.240741		253	0.415493	0.118106	0.120975
252	0.031567	0.221996	0.101986		252	0.22813	0.477047	0.052914		252	0.579922	0.271694	0.210995		252	0.354977	0.096798	0.328167
251	0.124874	0.121562	0.158977		251	0.23936	0.350658	-0.0997		251	0.466899	0.174953	0.120159		251	0.251583	0.160961	0.308437
250	0.222026	0.032421	0.171093		250	0.244411	0.043605	-0.37473		250	0.415874	0.256359	-0.04223		250	0.141399	0.101101	0.157451
249	0.251396	0.124062	0.067909		249	-0.15049	-0.30546	-0.4819		249	0.330269	0.337471	0.122521		249	0.176231	-0.00175	0.133766
248	0.037066	0.157428	0.093905		248	-0.33784	-0.45528	-0.76444		248	0.284396	0.385196	0.151019		248	0.212932	-0.02278	-0.04713
247	-0.05487	0.059148	0.273259		247	-0.61105	-0.54629	-1.08739		247	0.132619	0.149617	-0.02731		247	0.297124	0.063069	-0.13116
246	-0.04357	-0.07502	-0.04114		246	-1.06941	-0.88456	-1.41248		246	-0.0476	0.214901	0.022594		246	0.137935	-0.11692	-0.0109
245	0.043654	-0.0038	-0.11691		245	-1.54143	-1.54655	-2.01157		245	0.060194	0.067732	-0.01377		245	-0.00566	-0.27082	-0.22786
244	-0.04822	0.093578	-0.22213		244	-2.47054	-1.90959	-2.82682		244	0.099468	-0.15046	-0.29563		244	-0.14772	-0.26062	-0.41124
243	-0.14381	-0.1076	-0.21535		243	-3.15634	-2.71088	-3.50453		243	-0.10394	-0.10435	-0.58042		243	-0.23193	-0.47864	-0.42625
242	-0.08521	-0.25245	-0.19901		242	-4.16836	-3.73991	-4.65725		242	-0.18711	-0.24902	-0.4141		242	-0.47856	-0.85647	-0.82043
241	-0.35513	-0.3878	-0.28503		241	-5.47755	-4.84249	-5.87352		241	-0.34507	-0.53897	-0.55992		241	-0.62773	-1.13913	-0.95329
240	-0.55298	-0.44515	-0.44299		240	-6.98277	-6.49536	-7.36926		240	-0.71008	-0.45364	-0.94472		240	-0.83796	-1.52776	-1.14478
239	-0.64198	-0.5173	-0.31104		239	-8.56131	-8.28908	-9.1344		239	-1.08464	-0.55512	-1.19534		239	-1.22489	-2.0589	-1.84233
238	-0.52829	-0.57251	-0.56149		238	-10.4322	-10.1167	-11.4379		238	-1.35974	-1.06613	-1.46568		238	-1.56866	-2.5023	-2.24495
237	-0.62573	-0.68628	-0.66655		237	-13.0026	-12.365	-14.2454		237	-1.75557	-1.45404	-1.85622		237	-1.95443	-3.1191	-2.79425
236	-0.97739	-0.82402	-0.59864		236	-15.9468	-14.9218	-17.079		236	-2.13414	-1.7551	-2.50478		236	-2.65314	-3.8774	-3.74901
235	-0.99764	-0.89641	-0.89206		235	-18.8895	-17.9399	-20.5325		235	-2.42992	-2.02225	-2.99372		235	-3.37402	-4.9914	-4.34421
234	-1.05638	-1.13219	-0.76075		234	-22.3053	-21.2713	-24.3593		234	-2.89223	-2.54813	-3.70041		234	-3.99586	-5.79348	-5.48368
233	-1.20954	-1.54777	-0.79179		233	-26.1767	-24.6409	-28.4407		233	-3.50015	-3.16369	-4.43574		233	-4.74324	-6.83241	-6.57975
232	-1.49307	-1.78737	-1.10117		232	-29.8521	-28.5354	-32.4822		232	-4.13042	-3.83083	-5.21993		232	-5.85922	-8.21274	-7.71414
231	-1.43931	-1.73703	-1.67871		231	-33.6667	-32.545	-37.1536		231	-4.68428	-4.24888	-5.88284		231	-6.95349	-9.59682	-9.00403
230	-1.68661	-1.60101	-1.7308		230	-37.8996	-36.2868	-41.6392		230	-5.72122	-4.67241	-7.05566		230	-7.95412	-10.9248	-10.4644
229	-1.87895	-1.76976	-1.43136		229	-41.8409	-40.0919	-45.7022		229	-6.58049	-5.36805	-7.94697		229	-8.97203	-12.364	-11.7131
228	-2.11979	-1.83916	-1.59844		228	-45.6736	-44.0433	-49.5793		228	-7.19263	-6.15078	-8.55188		228	-9.99317	-13.6907	-12.8035
227	-2.32089	-1.98041	-1.58859		227	-48.7901	-47.4598	-53.0642		227	-7.74391	-6.87552	-9.2765		227	-10.7722	-14.6813	-14.1947
226	-2.09368	-2.41121	-1.62949		226	-51.6285	-49.9068	-56.1921		226	-8.3192	-7.36803	-10.0408		226	-11.5215	-15.8283	-15.2811
225	-2.32929	-2.1173	-1.53259		225	-54.0074	-51.9477	-58.7337		225	-8.80413	-7.77696	-10.9858		225	-12.206	-16.9091	-15.8042
224	-2.35178	-2.01999	-1.54724		224	-55.5553	-53.4558	-60.3322		224	-9.53054	-8.1456	-11.6075		224	-12.6349	-17.5084	-15.99
223	-2.41908	-1.934	-1.65823		223	-56.7443	-54.7705	-61.2649		223	-9.8156	-8.52084	-11.947		223	-12.8953	-18.3164	-16.1928
222	-2.63286	-2.13254	-1.92975		222	-57.085	-55.2204	-61.5127		222	-10.0647	-8.92298	-12.0063		222	-13.2062	-18.5454	-16.873
221	-2.57902	-2.20582	-1.91818		221	-57.3322	-55.6074	-61.5944		221	-10.4472	-9.12113	-12.4749		221	-13.3903	-18.5991	-17.1476
220	-2.78728	-2.46125	-1.66303		220	-57.354	-55.0967	-62.012		220	-10.6144	-9.0071	-12.9181		220	-13.6927	-18.492	-17.3126
219	-2.68135	-2.8433	-2.1558		219	-57.5655	-55.4503	-61.6045		219	-11.1679	-9.12549	-13.0181		219	-13.6792	-18.1481	-17.745
218	-2.86755	-2.78663	-2.64088		218	-57.1802	-55.0743	-61.2824		218	-11.5213	-9.61525	-12.8016		218	-13.5479	-18.3934	-17.7698
217	-3.48339	-3.38585	-2.53552		217	-56.3543	-55.5366	-62.0815		217	-11.8938	-10.1561	-13.6106		217	-13.5486	-18.6828	-17.2021
216	-3.63909	-3.75771	-2.90311		216	-57.0566	-56.5564	-61.3721		216	-12.7442	-10.5367	-14.7482		216	-13.8015	-18.9067	-17.4372
215	-4.38225	-4.42453	-3.54555		215	-58.3905	-57.2719	-62.7602		215	-13.7702	-11.4989	-15.3586		215	-14.2621	-19.6481	-18.1971
214	-4.83725	-5.11266	-4.83225		214	-60.6171	-58.9292	-65.5736		214	-14.8035	-12.3241	-16.5248		214	-14.7916	-20.2777	-18.2998
213	-5.79076	-5.99385	-5.78588		213	-62.3679	-60.8618	-67.5825		213	-15.7662	-13.4202	-18.5198		213	-15.3406	-20.7564	-19.6291
212	-7.15149	-6.48761	-6.95091		212	-64.0829	-62.1064	-70.2949		212	-17.1061	-14.0316	-20.263		212	-16.1937	-21.7492	-21.309
211	-7.97623	-7.56166	-7.36997		211	-69.2449	-66.5293	-73.7684		211	-19.2078	-15.8221	-21.6172		211	-17.5119	-23.4912	-22.1973
210	-9.30518	-9.17908	-9.36298		210	-75.5253	-72.2184	-81.5252		210	-21.5594	-18.1164	-23.3816		210	-18.9619	-25.5819	-22.8418
209	-10.5651	-11.3805	-10.8224		209	-79.3097	-78.5776	-87.0314		209	-23.8265	-19.8681	-27.3852		209	-20.57	-27.9053	-24.3927
208	-13.5258	-13.6267	-11.3671		208	-88.4071	-86.4993	-94.4041		208	-25.6183	-21.8999	-30.055		208	-22.3295	-30.4273	-26.7497
207	-15.0477	-15.7994	-13.9062		207	-91.8323	-92.6888	-99.384		207	-27.7089	-23.5922	-33.4362		207	-23.9768	-32.4834	-29.0679
206	-16.6321	-18.3526	-17.2444		206	-94.9932	-96.1664	-99.4492		206	-30.1428	-25.5866	-34.1314		206	-25.0191	-34.7594	-31.4905
205	-19.8668	-20.8432	-19.744		205	-96.4023	-99.3763	-77.9352		205	-33.4646	-27.5193	-37.0733		205	-25.9623	-36.2316	-34.6454
204	-22.0119	-23.6099	-23.1956		204	-102.553	-93.0153	-23.1956		204	-34.631	-28.7143	-36.9836		204	-26.6751	-37.58	-39.7865
203	-24.5419	-25.6753	-25.9661		203	-96.4517	-97.1486	-25.9661		203	-35.9421	-29.9203	-36.8726		203	-26.6327	-37.2439	-36.7475
202	-27.9701	-27.537	-21.9802		202	-91.5756	-90.3201	-21.9802		202	-36.6587	-30.4023	-35.3757		202	-26.5874	-36.3528	-35.8084
