# Supplementary material for: Performance Assessment of Four Chimeric Trypanosoma cruzi Antigens Based on Antigen-Antibody Detection for Diagnosis of Chronic Chagas Disease
Source: PLoS One. 2016 Aug 12;11(8):e0161100. doi: 10.1371/journal.pone.0161100 (PMC4982698; doi:10.1371/journal.pone.0161100)
Supplement: S2 Table — (XLSX) [file pone.0161100.s002.XLSX]

## Sheet: DLS Data
IBMP-8.1					IBMP-8.2					IBMP-8.3					IBMP-8.4
	CAR	PHO	MES			CAR	PHO	MES			CAR	PHO	MES			CAR	PHO	MES
% mass	Hr (nm)	Hr (nm)	Hr (nm)		% mass	Hr (nm)	Hr (nm)	Hr (nm)		% mass	Hr (nm)	Hr (nm)	Hr (nm)		% mass	Hr (nm)	Hr (nm)	Hr (nm)
0.0262024	0	0	0		0.0262024	0	0	0		0.0262024	0	0	0		0.0262024	0	0	0
0.0332287	0	0	0		0.0332287	0	0	0		0.0332287	0	0	0		0.0332287	0	0	0
0.0421394	0	0	0		0.0421394	0	0	0		0.0421394	0	0	0		0.0421394	0	0	0
0.0534393	0	0	0		0.0534393	0	0	0		0.0534393	0	0	0		0.0534393	0	0	0
0.0677697	0	0	0		0.0677697	0	0	0		0.0677697	0	0	0		0.0677697	0	0	0
0.0859428	0	0	0		0.0859428	0	0	0		0.0859428	0	0	0		0.0859428	0	0	0
0.108989	0	0	0		0.108989	0	0	0		0.108989	0	0	0		0.108989	0	0	0
0.138215	0	0	0		0.138215	0	0	0		0.138215	0	0	0		0.138215	0	0	0
0.17528	0	0	0		0.17528	0	0	0		0.17528	0	0	0		0.17528	0	0	0
0.222282	0	0	0		0.222282	0	0	0		0.222282	0	0	0		0.222282	0	0	0
0.281889	0	0	0		0.281889	0	0	0		0.281889	0	0	0		0.281889	0	0	0
0.357481	0	0	0		0.357481	0	0	0		0.357481	0	0	0		0.357481	0	0	0
0.453341	0	0	0		0.453341	0	0	0		0.453341	0	0	0		0.453341	0	0	0
0.574909	0	0	0		0.574909	0	0	0		0.574909	0	0	0		0.574909	0	0	0
0.729077	0	0	0		0.729077	0	0	0		0.729077	0	0	0		0.729077	0	0	0
0.924585	0	0	0		0.924585	0	0	0		0.924585	0	0	0		0.924585	0	0	0
1.17252	0	0	0		1.17252	0	0	0		1.17252	0	0	0		1.17252	0	0	0
1.48694	0	0	0		1.48694	0	0	0		1.48694	0	0	0		1.48694	0	0	0
1.88568	10.561	48.6764	0		1.88568	0	0	0		1.88568	0	0	2.13241		1.88568	0	0	0
2.39135	73.4029	47.9612	40.4417		2.39135	0	0	0		2.39135	0	0	27.8126		2.39135	0	0	10.2932
3.03261	0	0	39.1123		3.03261	32.0544	39.9734	44.8206		3.03261	0.301825	35.5039	29.959		3.03261	0.845451	16.1047	32.2197
3.84582	0	0	0		3.84582	48.7172	42.9231	41.4131		3.84582	68.7282	34.5681	24.284		3.84582	64.5415	42.9367	28.7025
4.87711	0	0	0		4.87711	18.4325	16.0103	8.22633		4.87711	30.2712	17.5643	12.7753		4.87711	28.9013	27.1243	16.9411
6.18497	0	0	0		6.18497	0.574606	0.604441	0		6.18497	0	5.01247	2.3699		6.18497	3.41839	9.68167	7.69637
7.84352	0	0	0		7.84352	0	0	0		7.84352	0	0.245206	0		7.84352	0	1.86169	2.75523
9.94684	0	0	0		9.94684	0	0	0		9.94684	0	0	0		9.94684	0.583577	0	0.732482
