# Supplementary material for: Performance Assessment of Four Chimeric Trypanosoma cruzi Antigens Based on Antigen-Antibody Detection for Diagnosis of Chronic Chagas Disease
Source: PLoS One. 2016 Aug 12;11(8):e0161100. doi: 10.1371/journal.pone.0161100 (PMC4982698; doi:10.1371/journal.pone.0161100)
Supplement: S3 Table — (XLSX) [file pone.0161100.s003.XLSX]

## Sheet: Immunoassays  Data
	ELISA (RI)				Liquid Microarray (RI)
Samples	IBMP-8.1	IBMP-8.2	IBMP-8.3	IBMP-8.4	IBMP-8.1	IBMP-8.2	IBMP-8.3	IBMP-8.4
Non Chagasic-01	0.36	0.68	0.42	0.34	0.5	0.1	0.1	0.1
Non Chagasic-02	0.36	0.43	0.4	0.4	0.4	0.1	0.1	0.1
Non Chagasic-03	0.36	0.38	0.37	0.39	0.8	0.1	0.1	0.4
Non Chagasic-04	0.39	0.7	0.49	0.35	0.6	0.1	0.2	0.1
Non Chagasic-05	0.4	0.52	0.38	0.36	0.4	0.1	0.1	0.1
Non Chagasic-06	0.42	0.47	0.45	0.42	0.6	0.1	0.1	0.1
Non Chagasic-07	0.43	0.57	0.39	0.8	0.5	0.1	0.1	0.1
Non Chagasic-08	0.43	0.39	0.5	0.59	0.5	0.1	0.1	0.1
Non Chagasic-09	0.44	0.64	0.64	0.43	0.5	0.1	0.1	0.1
Non Chagasic-10	0.46	1.75	0.47	0.35	0.5	1.8	0.1	0.1
Non Chagasic-11	0.47	0.66	0.72	0.65	0.8	0.1	0.2	0.1
Non Chagasic-12	0.48	0.62	0.53	0.47	0.3	0.1	0.5	0.1
Non Chagasic-13	0.5	0.7	0.67	0.55	0.7	0.3	0.3	0.1
Non Chagasic-14	0.5	1.05	0.66	0.4	0.4	0.1	0.1	0.1
Non Chagasic-15	0.51	0.76	0.77	0.65	1	0.1	0.3	0.1
Non Chagasic-16	0.53	0.78	0.69	0.55	0.5	0.1	0.1	0.1
Non Chagasic-17	0.54	0.73	3.76	0.52	0.5	0.1	0.9	0.1
Non Chagasic-18	0.7	0.65	0.54	0.41	0.4	0.1	0.1	0.1
Non Chagasic-19	0.82	0.65	0.9	0.98	0.7	0.2	0.1	0.1
Non Chagasic-20	0.86	0.69	0.46	0.81	6	1	0.4	1.5
Chagasic-01	0.94	1.49	1.18	0.82	1.2	0.3	13.6	0.5
Chagasic-02	0.9	2.41	1.07	1.38	0.6	7.3	9.8	4.4
Chagasic-03	1.85	2.76	1.06	1.56	1.3	5.9	2.7	3.8
Chagasic-04	2.74	1.87	2.63	1.8	1	5.7	2.7	1.1
Chagasic-05	2.71	2.15	1.92	1.83	3	17	16.7	4.6
Chagasic-06	2.24	1.07	3.82	1.97	0.9	7.1	15.9	4.1
Chagasic-07	1.75	1.87	3.82	1.98	1.8	8.1	17	3.8
Chagasic-08	2.73	2.04	1.52	2.23	1.3	9.3	3.8	6.4
Chagasic-09	2.67	1.76	3.71	2.24	5.4	1.2	58	4.5
Chagasic-10	3.78	1.94	3.43	2.32	7	2.1	5.5	5.6
Chagasic-11	2.06	0.55	4.64	2.45	1	1	8.5	9
Chagasic-12	9.45	5.46	4.46	2.46	8.2	1.4	36.4	2.4
Chagasic-13	3.75	5.01	4.89	2.48	1.8	15.1	28.3	15
Chagasic-14	3.89	1.08	4.89	2.52	2.7	0.4	8.2	3.4
Chagasic-15	2.64	1.34	0.8	2.59	7.5	1.8	3.2	7.1
Chagasic-16	1.96	0.91	4.83	2.61	8.6	0.5	76.6	2.3
Chagasic-17	5.27	4.67	1.8	2.71	2.7	64.1	11.1	16.4
Chagasic-18	2.36	3.11	4.95	2.73	9.7	4.3	28	0.1
Chagasic-19	2.57	0.77	2.03	2.81	8.1	1.8	32.7	6.3
Chagasic-20	2.54	1.41	3.51	2.82	2.5	1.3	13.3	3.6
Chagasic-21	3.06	3.16	1.88	2.84	5.1	10.9	7.8	6.4
Chagasic-22	5.15	6.01	1.28	2.85	3.3	34.7	33.2	28.5
Chagasic-23	4.63	4.03	5.56	2.86	2.9	14.6	20.4	5.7
Chagasic-24	5.66	1.97	0.82	2.94	17.7	3.7	30.8	2.9
Chagasic-25	4.53	7.98	5.66	2.96	6.7	16.8	7.4	9.5
Chagasic-26	3.13	2.17	0.66	3.01	3	12.1	1.9	4.8
Chagasic-27	3.11	2.78	4.58	3.03	2.4	10.2	10.6	4
Chagasic-28	4.21	3.41	1.12	3.04	3.4	4.4	4.1	5.9
Chagasic-29	2.55	2.1	1.39	3.07	5.6	9.6	17.4	6.6
Chagasic-30	4.01	4.62	0.74	3.09	1.2	65.3	41.1	19.4
Chagasic-31	4.8	3.38	4.97	3.14	1.7	14.1	9.5	4.9
Chagasic-32	4.82	3.67	6.27	3.23	1.8	27.1	26.4	20.2
Chagasic-33	5.28	3.88	1.18	3.33	14.9	12.4	57.9	9.8
Chagasic-34	5.64	5.23	1.11	3.35	8.8	6.6	6.1	9.9
Chagasic-35	4.44	4.92	6.26	3.36	2.5	34.8	32.8	27.9
Chagasic-36	4.4	6.44	1.01	3.56	2.9	31.8	25.4	23.4
Chagasic-37	5.02	4.17	5.95	3.58	3.4	48.1	41	27.7
Chagasic-38	4.04	5.55	6.11	3.65	2.4	25.2	22.6	15.5
Chagasic-39	3.26	4.86	6.81	3.67	2	53	59.4	25.8
Chagasic-40	3.51	3.24	2.57	3.69	9.7	7.4	60	5.3
Chagasic-41	4.5	7	6.12	3.71	3.9	64.8	51.6	29.5
Chagasic-42	2.99	2.94	2.01	3.74	0.9	18.1	2.8	2.1
Chagasic-43	5.59	3.04	1.26	3.86	6.8	2.4	8.9	8.4
Chagasic-44	4.94	4.96	6.03	3.87	1.9	20.8	29.7	13.4
Chagasic-45	2.06	3.39	0.63	3.94	2.9	3.4	2	5.6
Chagasic-46	6.15	6.49	4.26	3.97	2.3	34.3	24.1	16.3
Chagasic-47	2.06	1.78	5.11	3.97	4.5	6.9	20.7	4.4
Chagasic-48	5.5	6.77	5.35	4	2.1	27.8	3.9	2.7
Chagasic-49	5.48	5.49	1.33	4.01	2.9	41	15	19.4
Chagasic-50	4.32	1.98	4.82	4.1	13	5.5	56.4	6.7
Chagasic-51	5.23	5.44	6.45	4.11	3.3	34.6	37.5	33.9
Chagasic-52	4.28	4.12	5.23	4.17	3	34.6	17.8	15.3
Chagasic-53	3.84	3.27	5.33	4.19	12.3	5	77.6	4.2
Chagasic-54	5.58	3.64	5.31	4.3	16.8	4.8	79.7	8.6
Chagasic-55	7.46	6.1	5.61	4.42	6.6	53.5	37	22.1
Chagasic-56	4.79	2.42	6.09	4.46	3.5	9.1	33.4	12.8
Chagasic-57	2.37	7.95	6.11	4.48	2.7	20.3	8.6	3.5
Chagasic-58	6.08	4.59	5.09	4.5	14.6	10	79.5	9.9
Chagasic-59	2.33	2.5	6.23	4.52	2.7	3.4	8.2	2.9
Chagasic-60	5.75	4.98	3.91	4.55	3	29.3	24.2	31.7
Chagasic-61	8.43	3.41	7.36	4.56	21	6.3	87.6	10.6
Chagasic-62	7.22	7.67	6.37	4.57	8.9	98.8	61	36.9
Chagasic-63	5.16	2.04	0.86	4.61	12.8	2.9	7.7	11.6
Chagasic-64	4.32	2.71	0.98	4.69	6.9	6.9	72.8	3.9
Chagasic-65	4.57	0.9	4.53	4.69	4.3	2.4	4.4	5.7
Chagasic-66	4.73	3.24	1.49	4.73	9.7	2.4	14.4	7.2
Chagasic-67	6.91	3.43	7.34	4.76	5.4	13.9	32.9	27.6
Chagasic-68	4.5	4.32	7.32	4.78	11	6.7	80.8	4.7
Chagasic-69	4.66	2.72	7.57	4.82	8.8	2.9	54.4	8
Chagasic-70	7.41	7.62	1.04	4.9	12.5	13.5	8.8	13.6
Chagasic-71	4.96	6.53	7.52	4.92	2.5	35.4	42.3	30.1
Chagasic-72	3.27	3.05	7.64	4.92	2.4	12	8.7	6.7
Chagasic-73	8.85	6.19	6.09	4.94	21.4	10.8	86.3	15
Chagasic-74	6.29	6.67	6.99	4.94	6.5	56.9	50.5	34
Chagasic-75	2.86	2.38	6.33	4.99	31.7	9.5	89.4	9.8
Chagasic-76	6.69	7.41	3.81	5	6	86.2	37.1	35.4
Chagasic-77	7.42	6.66	5.38	5.02	8.3	80	49.9	38.2
Chagasic-78	5.63	2.58	6.73	5.03	9.2	2	40	2.4
Chagasic-79	5.51	4.87	7.03	5.05	5.5	42.7	70.2	23.8
Chagasic-80	6.24	5.85	4.89	5.08	5.6	4.5	37.8	8.8
Chagasic-81	5.92	8.79	6.76	5.08	13.4	13.3	84.6	8.8
Chagasic-82	4.43	4.23	1.27	5.09	16.4	29.4	18.3	17.3
Chagasic-83	3.72	4.03	3.02	5.12	4.6	16.3	10.8	7.8
Chagasic-84	6.25	5.93	3.48	5.12	3.2	40.1	37.1	23.9
Chagasic-85	6.1	7.52	2.6	5.15	4.2	96.7	37.5	15.1
Chagasic-86	8.56	8.05	6.25	5.16	8.6	25.9	9.7	7
Chagasic-87	6.26	6.39	6.63	5.23	3	60.2	38.1	35.9
Chagasic-88	4.92	3.01	0.72	5.24	4.7	16.4	8.2	13.9
Chagasic-89	7.11	7.64	6.15	5.3	6.4	57.8	69.8	33.7
Chagasic-90	3.98	5.39	0.72	5.32	1.6	24.4	7.5	6.3
Chagasic-91	6.97	8.05	7.81	5.32	5.4	64.4	72.2	43.5
Chagasic-92	8.31	9.22	8.33	5.36	11.5	14.9	12.2	3.7
Chagasic-93	5.14	4.93	2.15	5.45	11.9	7.2	25.1	7.4
Chagasic-94	2.96	3.4	7.01	5.59	6.3	7	43.2	9.4
Chagasic-95	4.72	2.89	5.95	5.62	5.4	8.5	7.6	6.3
Chagasic-96	1.74	9.61	6.63	5.62	3.3	4.3	11.3	5.5
Chagasic-97	7.71	7.54	1.52	5.64	3.5	39.9	18.4	25.3
Chagasic-98	5.39	2.4	7.6	5.69	15.6	2.5	87.2	5.9
Chagasic-99	8.22	1.76	7.95	5.69	7.8	1.5	8.8	13.4
Chagasic-100	8.36	5.7	6.33	5.72	8.3	32	9.6	10.4
Chagasic-101	4.78	3.23	0.59	5.75	5.7	23.2	3.4	16.3
Chagasic-102	6.9	3.36	1.79	5.75	9.7	5.8	45.3	16.8
Chagasic-103	4.22	4.34	6.8	5.8	10.6	11.3	16.8	12
Chagasic-104	4.82	4.15	6.96	5.86	11.7	3.9	77.6	5.7
Chagasic-105	6.04	3.16	0.69	5.87	9.5	2.8	1.1	9.4
Chagasic-106	3.76	3.64	4.05	5.87	3.5	5.2	7.6	10
Chagasic-107	8.51	7.58	5.31	5.87	10.6	95.3	64	39.2
Chagasic-108	6.46	6.02	8.91	5.9	20	9.1	86.7	11.5
Chagasic-109	4.35	4.85	7.8	5.91	18.4	7.7	88.6	10.3
Chagasic-110	8.66	9.83	6.05	5.93	2.7	35.7	6.2	7.3
Chagasic-111	7.37	8.48	7.3	5.95	6.2	95.8	69.2	18.7
Chagasic-112	7.23	8.3	7.35	6.01	5.8	87.8	79.4	60.7
Chagasic-113	8.23	11.03	7.59	6.04	6	35.2	9.3	12.4
Chagasic-114	6.9	5.39	3.97	6.05	7.3	15	7.1	10.6
Chagasic-115	7.27	3.48	7.49	6.06	6.4	8.1	38.4	23.1
Chagasic-116	4.81	3.69	5.43	6.08	13.3	4.9	32.9	11.1
Chagasic-117	6.95	6.34	8.33	6.08	3.1	27.5	9	15.6
Chagasic-118	6.91	8.16	7.98	6.12	6.1	77.5	47.2	27.4
Chagasic-119	7.82	7.35	7.05	6.14	5.8	50.8	36.4	38.7
Chagasic-120	8.44	7.13	7.99	6.14	8	26.5	4.1	10.8
Chagasic-121	4.99	7.39	1.32	6.17	6.9	28.7	11	8.2
Chagasic-122	0.32	3.36	7.58	6.19	10.8	3	80.1	14.9
Chagasic-123	7.19	7.6	8.01	6.23	5.8	76.1	47.9	40.5
Chagasic-124	7.08	8.41	8.2	6.26	4.7	60.8	30.7	42.2
Chagasic-125	7.45	7.2	6.6	6.28	7.4	57.8	68.4	52.8
Chagasic-126	8.82	9.56	7.18	6.3	10.2	29.9	10.3	11.7
Chagasic-127	9.56	7.43	7.61	6.31	10.4	25.9	12.7	9.6
Chagasic-128	4.86	6.08	5.9	6.32	7.6	8.4	41	8.3
Chagasic-129	7.79	6.4	4.92	6.33	21.3	12.7	86.1	15.8
Chagasic-130	4.59	2.77	6.26	6.33	12.6	7.6	80.7	9.4
Chagasic-131	4.64	4.01	6.86	6.34	12	5.6	80.1	7.1
Chagasic-132	5.61	5.72	7.32	6.34	20.6	6.4	86.1	9.3
Chagasic-133	8.6	6.93	6.4	6.35	9.8	27.2	23	15
Chagasic-134	6.75	3.86	4.71	6.36	5.3	22.8	6.4	10
Chagasic-135	5.83	6.26	1.9	6.38	10.3	6.3	6.3	17.1
Chagasic-136	6	3.43	2.57	6.38	14.6	5.1	84.3	2
Chagasic-137	3.75	3.39	5.8	6.44	5.9	14.6	7.8	8
Chagasic-138	3.4	4.93	6.27	6.52	7.1	17	10.1	9.7
Chagasic-139	8.01	8.44	7.42	6.52	6.2	76.5	46.4	27.3
Chagasic-140	6.64	1.99	7.36	6.54	25	2.5	85.4	11.3
Chagasic-141	6.88	5.87	4.23	6.57	18.6	9.4	62.6	5.5
Chagasic-142	7.13	7.96	6.34	6.57	14.2	10.8	72	9.8
Chagasic-143	6.63	6.4	8.17	6.57	3.6	44.7	41.7	35.9
Chagasic-144	8.32	6.22	7.22	6.58	6.9	65.4	38.3	14.9
Chagasic-145	4.83	7.98	7.98	6.61	5.8	82.2	44.4	27
Chagasic-146	7.59	8.28	7.46	6.64	5.7	85.3	60.3	27.6
Chagasic-147	8.65	8.95	8.12	6.66	6.6	82.9	44.9	29.9
Chagasic-148	7.25	6.17	1.67	6.67	20	10.9	83.5	15.2
Chagasic-149	8.59	7.38	7.05	6.69	14.5	6.7	82.6	15.2
Chagasic-150	9.16	5.61	1.56	6.75	9.8	37.9	13.1	18.8
Chagasic-151	6.54	5.85	4.32	6.77	8.4	14.8	30.9	12.8
Chagasic-152	8.89	8.14	7.65	6.77	7.1	47.9	53.7	28
Chagasic-153	7.07	5.23	5.31	6.78	17.7	7.9	80.5	8.4
Chagasic-154	6.12	4.41	6.5	6.78	17.3	3.8	84.6	10.7
Chagasic-155	7.55	8.2	7.96	6.81	5.6	72.9	54.6	36.2
Chagasic-156	6.45	2.64	7.47	6.85	10.9	3.4	48.1	13.4
Chagasic-157	9.93	6.1	6.96	6.92	26.9	20.2	87.4	17.7
Chagasic-158	3.97	5.43	7.03	6.92	13.3	17.4	33.4	14.2
Chagasic-159	3.01	3.96	8.33	6.92	5.5	4.4	86.3	3.9
Chagasic-160	5.84	5.18	5.32	6.96	4.8	6.8	12.1	12
Chagasic-161	8.14	8.6	7.59	6.98	7.7	77	35.3	38.6
Chagasic-162	8.65	8.65	8.02	6.99	8.3	105.2	48.3	32.9
Chagasic-163	4.63	6.46	7.59	7.04	4.7	41.2	42.6	11.8
Chagasic-164	4.59	4.36	0.88	7.08	4.3	36	10.9	28.6
Chagasic-165	5.79	6.77	8.01	7.08	15.4	11.5	87.9	12.6
Chagasic-166	9.41	10.72	6.3	7.14	22.3	12	82.3	7.3
Chagasic-167	8.54	5.52	8.64	7.14	4.7	24.4	27.5	18.8
Chagasic-168	8.94	7.48	2.42	7.15	9.9	71.5	14.9	39.3
Chagasic-169	7.5	5.91	5.3	7.15	16.9	4.4	82.2	9
Chagasic-170	7.53	5.59	7.35	7.16	14.1	13.5	46.2	13.1
Chagasic-171	6.56	2.98	2.79	7.17	8	4.3	6.8	8.4
Chagasic-172	7.11	6.47	7.28	7.2	16.8	9.7	87.1	9.8
Chagasic-173	3.56	6.8	7.51	7.2	8.4	22.9	10	9.5
Chagasic-174	9.07	8.26	7.39	7.22	7.8	85.6	40.4	40.1
Chagasic-175	5.29	5.23	4.18	7.25	5.1	42.2	22.2	20.8
Chagasic-176	7.65	8.8	8.15	7.3	7.2	104.6	70.2	42.4
Chagasic-177	5.86	5.89	9.01	7.36	12.6	9.6	55.2	12.1
Chagasic-178	8.8	9.21	8.58	7.37	20.4	15.9	21.9	21.4
Chagasic-179	8.97	6.09	6.97	7.39	10.8	35	34	31.6
Chagasic-180	5.25	7.29	8.42	7.41	20.6	10.4	90.7	16.1
Chagasic-181	7.44	5.58	5.49	7.44	20.6	9	78.3	11.9
Chagasic-182	8.59	6.17	4.35	7.46	9.2	26.5	10.2	12.7
Chagasic-183	5.04	3.95	0.94	7.51	8.1	3	4.5	7.9
Chagasic-184	8.68	9.01	7.09	7.53	13.8	101.2	46.1	42.7
Chagasic-185	4.2	5.7	7.4	7.54	2.7	3.2	7.6	9
Chagasic-186	9.04	6.69	6.86	7.56	15.9	9.4	8.8	19.2
Chagasic-187	8.01	4.31	8.93	7.56	19.7	7.7	82.1	13.4
Chagasic-188	6.62	6.74	7.14	7.57	2.9	39.7	10.1	11.1
Chagasic-189	7.47	6.7	8.4	7.57	20.1	10.2	86.8	13.3
Chagasic-190	7.52	7.59	8.3	7.62	22.9	9.3	90.7	14.5
Chagasic-191	7.89	6.15	8.7	7.62	23.7	7.9	82	16.6
Chagasic-192	9.21	9.66	7.36	7.63	7.1	37.8	14.4	12.8
Chagasic-193	6.29	6.09	4.02	7.64	10.3	22.4	11.1	10.2
Chagasic-194	7.5	4.09	6.53	7.65	10.8	11.5	8.1	8.6
Chagasic-195	6.97	5.12	7.25	7.66	0.1	0.1	0.1	0.1
Chagasic-196	9.33	10.67	6.86	7.68	12.1	32.5	14	16.5
Chagasic-197	8.66	8.35	7.78	7.68	7.2	86.6	38.2	29
Chagasic-198	7.36	6.71	6.09	7.73	18.2	29.2	18.6	26.6
Chagasic-199	8.62	9.01	7.96	7.75	7.2	88	59.7	50.6
Chagasic-200	9.27	3.12	7.25	7.81	7.6	3	13.7	14.8
Chagasic-201	6.9	3.03	7.1	7.87	5.9	12.9	33.7	28.2
Chagasic-202	8.67	4.29	8.18	7.9	20.3	6.2	89.8	10.2
Chagasic-203	8.79	8.88	8.01	7.94	7.9	93.6	50.9	63
Chagasic-204	8.87	2.01	7.88	8.01	11.8	4.8	14.1	16
Chagasic-205	7.09	6.94	7.6	8.02	20.5	6.3	84.3	12.4
Chagasic-206	9.94	9	8	8.14	5.9	38.2	8.9	15.3
Chagasic-207	9.78	9.35	7.93	8.15	8.2	10.5	49.4	16.4
Chagasic-208	9.63	8.68	8.26	8.15	21.4	8.4	78.7	9.8
Chagasic-209	9.43	6.57	7.53	8.16	9.6	14.5	9.1	17.8
Chagasic-210	10.25	10.08	7.05	8.25	26	18	46.2	20.1
Chagasic-211	7.42	4.23	7.27	8.25	14.3	21.4	13.2	14.6
Chagasic-212	8.41	8.71	8.73	8.26	17.9	11.5	66.2	14.4
Chagasic-213	6.91	8.86	7.75	8.27	20.6	11.7	85.2	13.8
Chagasic-214	8.34	8.72	8.28	8.33	23.9	8.8	88.2	10.4
Chagasic-215	8.71	8.46	7.43	8.35	20.3	10.4	56.5	15.5
Chagasic-216	7.77	8.92	7.42	8.36	9.3	6.8	5.7	14.9
Chagasic-217	7.65	3.04	8.61	8.37	15.8	11.5	86.1	15.1
Chagasic-218	6.31	6.04	6.57	8.38	7.4	11	11	13.9
Chagasic-219	8.16	7.78	1.35	8.4	10.5	15.9	12.5	17.8
Chagasic-220	8.68	7.59	7.82	8.42	13.7	18.7	47.6	17.5
Chagasic-221	9.26	3.65	2.69	8.47	23.7	5.4	76.5	13.3
Chagasic-222	8.11	6.98	7.51	8.47	4.7	9.9	7.5	12
Chagasic-223	7.72	8.3	8.58	8.47	22.3	13.9	89.2	15.8
Chagasic-224	9.07	9.28	7.35	8.56	22.2	11.2	70.3	12
Chagasic-225	3.66	2.74	6.37	8.57	2.5	15.1	23	21.6
Chagasic-226	9.01	8.57	7.63	8.66	21.2	11.4	81.3	12.8
Chagasic-227	10.14	10.29	8.62	8.66	14.7	10.7	59.9	14.3
Chagasic-228	6.93	7.93	7.8	8.68	5.5	97.8	74.7	37.6
Chagasic-229	8.1	7.26	4.59	8.72	10.6	23.8	12.2	14.8
Chagasic-230	8.03	7.8	7.3	8.72	8.9	84.6	45.8	44.1
Chagasic-231	7.52	7.42	7.25	8.73	9.9	23.4	11.2	12
Chagasic-232	9.69	7.1	7.73	8.74	8.1	13.1	12.2	16.2
Chagasic-233	8.04	7.1	3.05	8.77	2.3	5.7	16.3	12
Chagasic-234	11.02	10.26	4.67	8.77	13.4	34.6	9	13.1
Chagasic-235	1.5	0.71	8.58	8.78	24	6.6	81.9	13.6
Chagasic-236	7.22	5.76	7.5	8.82	7.4	39.3	49.2	19.5
Chagasic-237	8.63	7.09	7.09	8.88	9.4	41.2	12.5	16
Chagasic-238	10.52	10.44	9	8.88	7.8	37.8	12.5	22.1
Chagasic-239	9.26	10.11	8.63	8.92	22.8	8.9	83.9	9.6
Chagasic-240	7.46	7.97	5.27	8.94	6.7	98.6	37	45.5
Chagasic-241	10.32	10.09	8.01	8.94	8.1	14.6	9.5	19.4
Chagasic-242	10.9	5.38	7.19	9.01	30.6	19.6	83.3	20.8
Chagasic-243	8.72	9.98	8.32	9.02	16.7	16.4	29.5	21.3
Chagasic-244	9.6	9.14	8.98	9.02	28.8	11.9	90.1	19.4
Chagasic-245	11	8.9	4.45	9.03	30.6	26.8	88.2	23.4
Chagasic-246	6.55	6.09	6.86	9.07	7.8	4.8	6.6	12.7
Chagasic-247	8.19	6.73	7.81	9.07	17.2	35.6	12.2	14.3
Chagasic-248	9.35	9.66	8.67	9.07	25.9	7.4	89.7	6
Chagasic-249	9.69	7.68	8.96	9.07	12.5	9.6	16.4	19.4
Chagasic-250	9.53	7.92	8.29	9.13	24	8.4	86.3	2.6
Chagasic-251	7.73	7.65	7.35	9.19	4.6	8.5	6.3	9.9
Chagasic-252	8.63	7.16	7.45	9.2	12	32.8	13.4	20
Chagasic-253	10.21	8.74	7.74	9.23	11.7	5.5	83	7.1
Chagasic-254	8.38	7.36	2.15	9.24	16.4	10.9	6.7	24.7
Chagasic-255	7.93	7.44	7.45	9.27	8.5	19.1	14.1	13.9
Chagasic-256	8.14	8.04	6.91	9.29	8.9	32.5	8.8	15.6
Chagasic-257	8.46	6.53	7.28	9.42	13.4	41.2	14.1	11.7
Chagasic-258	9.15	8.03	6.39	9.47	10.1	5	11.9	16.7
Chagasic-259	8.01	10.27	9.21	9.47	7.4	21.7	8.3	11.6
Chagasic-260	10.05	11.8	8.5	9.48	23.3	9.7	85	11.6
Chagasic-261	8.95	8.36	6.9	9.5	8.3	21.4	10.5	19.2
Chagasic-262	5.38	6.49	4.97	9.58	5.9	35.5	8.6	15.5
Chagasic-263	7.62	6.25	7.58	9.6	10.4	92.7	77.2	48
Chagasic-264	8.07	8.59	7.52	9.61	10.9	9.1	16.1	16.2
Chagasic-265	10.68	9.82	7.32	9.63	22.1	18.6	60	19.5
Chagasic-266	8.46	7.18	7.56	9.66	5.6	48	37.7	27.4
Chagasic-267	10.12	8.52	8.04	9.7	11.2	13.6	8.8	4.7
Chagasic-268	9.15	8.26	5.17	9.72	14.2	104.2	79.2	53.5
Chagasic-269	9.26	8.22	5.13	9.77	11.6	87.9	13.9	31
Chagasic-270	9.34	5.88	5.42	9.79	23.3	24.9	10.4	17.1
Chagasic-271	10.67	11.12	8.95	9.88	11.7	14.3	14.6	16.8
Chagasic-272	8.65	7.59	7.61	9.9	14.3	50.9	54	49.2
Chagasic-273	8.48	8.83	8.01	9.93	5.9	102.5	62.4	47.5
Chagasic-274	9.17	8.15	7.55	9.97	14.7	44.4	11.7	21.6
Chagasic-275	9.19	8.54	7.25	9.99	7.6	79.1	41.9	50.9
Chagasic-276	8.3	8.57	7.68	10.01	6.7	111.6	54.2	43.3
Chagasic-277	9.38	7.99	7.45	10.11	17.5	18.3	12.9	15.6
Chagasic-278	8.8	8.58	7.53	10.13	8.2	102	0.3	60.7
Chagasic-279	9.59	7.13	1.61	10.36	13.3	100	23.8	45.7
Chagasic-280	8.67	8.74	7.91	10.55	15.8	34.4	13.7	19.7
